# Supplementary material for: Time-lapse imagery and volunteer classifications from the Zooniverse Penguin Watch project
Source: Sci Data. 2018 Jun 26;5:180124. doi: 10.1038/sdata.2018.124 (PMC6018656; doi:10.1038/sdata.2018.124)
Supplement: Supplementary file 1 [file sdata2018124-isa1.zip]

Archive with 3 entries (3 files):
- i_Investigation.txt
- s_study_Jones.txt
- a_assay_Jones.txt
