# Supplementary material for: Time-lapse imagery and volunteer classifications from the Zooniverse Penguin Watch project
Source: Sci Data. 2018 Jun 26;5:180124. doi: 10.1038/sdata.2018.124 (PMC6018656; doi:10.1038/sdata.2018.124)
Supplement: Supplementary file 1 [file sdata2018124-isa1.zip › i_Investigation.txt]

# Investigation File generated for Scientific Data with Investigation File Authoring Tool version 0.1.0 on 22/05/2018 - This metadata file is CC0
ONTOLOGY SOURCE REFERENCE
Term Source Name	NCBITAXON	GAZ	UO	OBI	ERO	NCIT	EFO
Term Source File	http://data.bioontology.org/ontologies/NCBITAXON	http://data.bioontology.org/ontologies/GAZ	http://data.bioontology.org/ontologies/UO	http://data.bioontology.org/ontologies/OBI	http://data.bioontology.org/ontologies/ERO	http://data.bioontology.org/ontologies/NCIT	http://data.bioontology.org/ontologies/EFO
Term Source Version	2016AB	$Revision: 1.512 $	unknown	2014-08-18	2013-08-02	17.06d	2.95
Term Source Description	National Center for Biotechnology Information (NCBI) Organismal Classification	Gazetteer	Units of Measurement Ontology	Ontology for Biomedical Investigations	Eagle-I Research Resource Ontology	National Cancer Institute Thesaurus	Experimental Factor Ontology
INVESTIGATION
Investigation Identifier
Investigation Title
Investigation Description
Investigation Submission Date
Investigation Public Release Date
INVESTIGATION PUBLICATIONS
Investigation PubMed ID
Investigation Publication DOI
Investigation Publication Author List
Investigation Publication Title
Investigation Publication Status
Investigation Publication Status Term Accession Number
Investigation Publication Status Term Source REF
INVESTIGATION CONTACTS
Investigation Person Last Name
Investigation Person Mid Initials
Investigation Person First Name
Investigation Person Address
Investigation Person Phone
Investigation Person Fax
Investigation Person Email
Investigation Person Affiliation
Investigation Person Roles
Investigation Person Roles Term Accession Number
Investigation Person Roles Term Source REF
STUDY
Study Identifier	10.1038/sdata.2018.124
Study Title	Time-lapse imagery and volunteer classifications from the Zooniverse Penguin Watch project
Study Submission Date	24/07/2017
Study Public Release Date	26/06/2018
Study Description	http://www.nature.com/articles/sdata2018124#abstract
Study File Name	s_study_Jones.txt
Comment[Subject Keywords]	///;//;//;//
Comment[Manuscript Licence]	CC BY-4.0
Comment[Experimental Metadata Licence]	CC0
Comment[Supplementary Information File Name]	
Comment[Supplementary Information File Type]	x-zip-compressed
Comment[Supplementary Information File URL]	http://www.nature.com/articles/sdata2018124#supplementary-information
Comment[Data Repository]	Dryad Digital Repository
Comment[Data Record Accession]	doi:10.5061/dryad.vv36g
Comment[Data Record URI]	https://doi.org/10.5061/dryad.vv36g
STUDY DESIGN DESCRIPTORS
Study Design Type	observation design	time series design	citizen science design	image analysis objective
Study Design Type Term Accession Number	OBI:0300311	OBI:0500020	""	ERO:0100099
Study Design Type Term Source REF	OBI	OBI	""	ERO
STUDY PUBLICATIONS
Study PubMed ID	""
Study Publication DOI	doi:10.1007/978-3-319-46478-7_30
Study Publication Author List	""
Study Publication Title	""
Study Publication Status	published
Study Publication Status Term Accession Number	
Study Publication Status Term Source REF	
STUDY FACTORS
Study Factor Name	camera location	temporal range	species
Study Factor Type	geographic location	temporal_interval	Species
Study Factor Type Term Accession Number	GAZ:00000448	http://www.ifomis.org/bfo/1.1/span#TemporalInterval	NCIT:C45293
Study Factor Type Term Source REF	OBI	ERO	NCIT
STUDY ASSAYS
Study Assay Measurement Type	population measurement
Study Assay Measurement Type Term Accession Number	http://www.ebi.ac.uk/efo/EFO_0004557
Study Assay Measurement Type Term Source REF	EFO
Study Assay Technology Type	photography
Study Assay Technology Type Term Accession Number	ERO:0001250
Study Assay Technology Type Term Source REF	ERO
Study Assay Technology Platform	Zooniverse
Study Assay File Name	a_assay_Jones.txt
STUDY PROTOCOLS
Study Protocol Name	Layout of remote camera network	Cameras	Image Annotation	Clustering Algorithm
Study Protocol Type	protocol	image creation	image analysis	normalization data transformation
Study Protocol Type Term Accession Number	OBI:0000272	OBI:0001007	ERO:0000220	OBI:0200169
Study Protocol Type Term Source REF	OBI	OBI	ERO	OBI
Study Protocol Description				
Study Protocol URI	""	""	""	""
Study Protocol Version				
Study Protocol Parameters Name	""	""	""	""
Study Protocol Parameters Name Term Accession Number	""	""	""	""
Study Protocol Parameters Name Term Source REF	""	""	""	""
Study Protocol Components Name	""	""	""	""
Study Protocol Components Type	""	""	""	""
Study Protocol Components Type Term Accession Number	""	""	""	""
Study Protocol Components Type Term Source REF	""	""	""	""
STUDY CONTACTS
Study Person Last Name	Jones	Allen	Arteta	Arthur	Black	Emmerson	Freeman	Hines	Lintott	Macháčková	Miller	Simpson	Southwell	Torsey	Zisserman	Hart
Study Person First Name	Fiona M.	Campbell	Carlos	Joan	Caitlin	Louise M.	Robin	Greg	Chris J.	Zuzana	Grant	Rob	Colin	Holly R.	Andrew	Tom
Study Person Mid Initials																
Study Person Email	fiona.jones@zoo.ox.ac.uk	""	""	""	""	""	""	""	""	""	""	""	""	""	""	tom.hart@zoo.ox.ac.uk
Study Person Phone																
Study Person Fax																
Study Person Address																
Study Person Affiliation	Department of Zoology, University of Oxford, South Parks Road, Oxford OX1 3PS, UK	Zooniverse, Department of Physics, University of Oxford, Denys Wilkinson Building, Keble Road, Oxford OX1 3RH, UK	Department of Engineering Science, University of Oxford, Parks Road, Oxford OX1 3PJ, UK	Zooniverse, Department of Physics, University of Oxford, Denys Wilkinson Building, Keble Road, Oxford OX1 3RH, UK	Department of Zoology, University of Oxford, South Parks Road, Oxford OX1 3PS, UK	Department of the Environment and Energy, Australian Antarctic Division, 203 Channel Highway, Kingston, Tasmania 7050, Australia	Institute of Zoology, Wellcome Building, Outer Circle, Regent’s Park, London NW1 4RY, UK	Zooniverse, Department of Physics, University of Oxford, Denys Wilkinson Building, Keble Road, Oxford OX1 3RH, UK	Zooniverse, Department of Physics, University of Oxford, Denys Wilkinson Building, Keble Road, Oxford OX1 3RH, UK	Zooniverse, Department of Physics, University of Oxford, Denys Wilkinson Building, Keble Road, Oxford OX1 3RH, UK	Zooniverse, Department of Physics, University of Oxford, Denys Wilkinson Building, Keble Road, Oxford OX1 3RH, UK	Google UK, Belgrave House, 76 Buckingham Palace Road, London SW1W 9TQ, UK	Department of the Environment and Energy, Australian Antarctic Division, 203 Channel Highway, Kingston, Tasmania 7050, Australia	Zooniverse, Department of Physics, University of Oxford, Denys Wilkinson Building, Keble Road, Oxford OX1 3RH, UK	Department of Engineering Science, University of Oxford, Parks Road, Oxford OX1 3PJ, UK	Department of Zoology, University of Oxford, South Parks Road, Oxford OX1 3PS, UK
Study Person Roles																
Study Person Roles Term Accession Number																
Study Person Roles Term Source REF																
Comment[Study Person ORCID]																
Comment[Funder]																
Comment[FundRef ID]																
Comment[Funder Term Source REF]																
Comment[Grant Identifier]																
