# Supplementary material for: Time-lapse imagery and volunteer classifications from the Zooniverse Penguin Watch project
Source: Sci Data. 2018 Jun 26;5:180124. doi: 10.1038/sdata.2018.124 (PMC6018656; doi:10.1038/sdata.2018.124)
Supplement: Supplementary file 1 [file sdata2018124-isa1.zip › s_study_Jones.txt]

Source Name	Characteristics[organism]	Term Source REF	Term Accession Number	Characteristics[geographical location]	Term Source REF	Term Accession Number	Characteristics[latitude]	Unit	Term Source REF	Term Accession Number	Characteristics[longitude]	Unit	Term Source REF	Term Accession Number	Protocol REF	Protocol REF	Comment[number of files]	Comment[timer settings]	Sample Name	Factor Value[camera location]	Factor Value[temporal range]	Factor Value[species]
DAMOa	Pygoscelis papua	NCBITAXON	NCBITaxon:30457	Damoy Point	GAZ	GAZ:00139433	-64.82	degree	UO	UO:0000185	-63.49	degree	UO	UO:0000185	Layout of remote camera network	Cameras	407	T07:00Z/T21:00Z hourly	DAMOa2014a	Damoy Point, Weincke Island, Antarctic Peninsula	2013-12-26T13:00Z/2014-01-22T14:00Z	Pygoscelis papua
GEORa	Pygoscelis papua	NCBITAXON	NCBITaxon:30457	Ronge Island	GAZ	GAZ:00141095	-64.67	degree	UO	UO:0000185	-62.67	degree	UO	UO:0000185	Layout of remote camera network	Cameras	4403	T08:00Z/T19:00Z hourly	GEORa2013	GeorgeÂs Point, RongÃ© Island on the Errera Channel, Antarctic Peninsula	2012-12-22T10:00Z/2013-12-24T08:00Z	Pygoscelis papua
HALFb	Pygoscelis antarcticus	NCBITAXON	http://purl.bioontology.org/ontology/NCBITAXON/79643	Half Moon Island	GAZ	GAZ:00017736	-62.6	degree	UO	UO:0000185	-59.9	degree	UO	UO:0000185	Layout of remote camera network	Cameras	306	T07:00Z/T19:00Z hourly	HALFb2013a	Half Moon Island, South Shetland Islands	2012-12-15T17:00Z/2013-01-08T10:00Z	Pygoscelis antarcticus
HALFc	Pygoscelis antarcticus	NCBITAXON	http://purl.bioontology.org/ontology/NCBITAXON/79643	Half Moon Island	GAZ	GAZ:00017736	-62.6	degree	UO	UO:0000185	-59.9	degree	UO	UO:0000185	Layout of remote camera network	Cameras	283	T07:00Z/T21:00Z hourly	HALFc2013a	Half Moon Island, South Shetland Islands	2012-12-21T17:00Z/2013-01-09T14:00Z	Pygoscelis antarcticus
LOCKb	Pygoscelis papua	NCBITAXON	NCBITaxon:30457	Port Lockroy	GAZ	GAZ:00141686	-64.82	degree	UO	UO:0000185	-63.49	degree	UO	UO:0000185	Layout of remote camera network	Cameras	2372	T07:00Z/T20:00Z hourly	LOCKb2013	Port Lockroy, Wiencke Island, Antarctic Peninsula	2012-12-13T11:00T/2013-05-31T16:00Z	Pygoscelis papua
MAIVb	Pygoscelis papua	NCBITAXON	NCBITaxon:30457	Maiviken	GAZ	GAZ:00140593	-54.24	degree	UO	UO:0000185	-36.5	degree	UO	UO:0000185	Layout of remote camera network	Cameras	660	T09:00Z/T11:00Z; T13:00Z/T17:00Z hourly	MAIVb2012a	Maiviken, South Georgia	2012-10-13T09:00Z/2013-01-03T13:00Z	Pygoscelis papua
MAIVb	Pygoscelis papua	NCBITAXON	NCBITaxon:30457	Maiviken	GAZ	GAZ:00140593	-54.24	degree	UO	UO:0000185	-36.5	degree	UO	UO:0000185	Layout of remote camera network	Cameras	3878	T08:00Z/T20:00Z hourly	MAIVb2013a	Maiviken, South Georgia	2013-01-03T14:00Z/2013-10-28T17:00Z	Pygoscelis papua
MAIVb	Pygoscelis papua	NCBITAXON	NCBITaxon:30457	Maiviken	GAZ	GAZ:00140593	-54.24	degree	UO	UO:0000185	-36.5	degree	UO	UO:0000185	Layout of remote camera network	Cameras	137	T08:00Z/T20:00Z hourly	MAIVb2013c	Maiviken, South Georgia	2013-10-29T08:00Z/2013-11-08T14:00Z	Pygoscelis papua
MAIVc	Pygoscelis papua	NCBITAXON	NCBITaxon:30457	Maiviken	GAZ	GAZ:00140593	-54.24	degree	UO	UO:0000185	-36.5	degree	UO	UO:0000185	Layout of remote camera network	Cameras	4661	T09:00Z/T11:00Z; T13:00Z/T17:00Z hourly	MAIVc2013	Maiviken, South Georgia	2012-10-15T09:00Z/2013-11-08T13:00Z	Pygoscelis papua
NEKOa	Pygoscelis papua	NCBITAXON	NCBITaxon:30457	Andvord Bay	GAZ	GAZ:00139149	-64.86	degree	UO	UO:0000185	-62.52	degree	UO	UO:0000185	Layout of remote camera network	Cameras	1608	T10:00Z/T15:00Z hourly	NEKOa2012a	Neko Harbour, Andvord Bay, Antarctic Peninsula	2012-03-03T10:00Z/2012-11-25T15:00Z	Pygoscelis papua
NEKOa	Pygoscelis papua	NCBITAXON	NCBITaxon:30457	Andvord Bay	GAZ	GAZ:00139149	-64.86	degree	UO	UO:0000185	-62.52	degree	UO	UO:0000185	Layout of remote camera network	Cameras	3552	T08:00Z/T16:00Z hourly	NEKOa2013	Neko Harbour, Andvord Bay, Antarctic Peninsula	2012-11-26T10:00Z/2013-12-25T15:00Z	Pygoscelis papua
NEKOa	Pygoscelis papua	NCBITAXON	NCBITaxon:30457	Andvord Bay	GAZ	GAZ:00139149	-64.86	degree	UO	UO:0000185	-62.52	degree	UO	UO:0000185	Layout of remote camera network	Cameras	239	T07:00Z/T19:00Z hourly	NEKOa2014a	Neko Harbour, Andvord Bay, Antarctic Peninsula	2013-12-25T16:00Z/2014-01-13T07:00Z	Pygoscelis papua
NEKOb	Pygoscelis papua	NCBITAXON	NCBITaxon:30457	Andvord Bay	GAZ	GAZ:00139149	-64.86	degree	UO	UO:0000185	-62.52	degree	UO	UO:0000185	Layout of remote camera network	Cameras	6449	T00:00Z/T12:00Z hourly	NEKOb2013	Neko Harbour, Andvord Bay, Antarctic Peninsula	2012-03-02T16:00Z/2012-11-26T08:00Z	Pygoscelis papua
NEKOc	Pygoscelis papua	NCBITAXON	NCBITaxon:30457	Andvord Bay	GAZ	GAZ:00139149	-64.86	degree	UO	UO:0000185	-62.52	degree	UO	UO:0000185	Layout of remote camera network	Cameras	4415	T07:00Z/T19:00Z hourly	NEKOc2013	Neko Harbour, Andvord Bay, Antarctic Peninsula	2012-12-14T16:00Z/2013-11-19T10:00Z	Pygoscelis papua
NEKOc	Pygoscelis papua	NCBITAXON	NCBITaxon:30457	Andvord Bay	GAZ	GAZ:00139149	-64.86	degree	UO	UO:0000185	-62.52	degree	UO	UO:0000185	Layout of remote camera network	Cameras	296	T06:00Z/T21:00Z hourly	NEKOc2014b	Neko Harbour, Andvord Bay, Antarctic Peninsula	2013-12-25T16:00Z/2014-01-13T07:00Z	Pygoscelis papua
PETEc	Pygoscelis adeliae	NCBITAXON	NCBITaxon:9238	Petermann Island	GAZ	GAZ:00014091	-65.17	degree	UO	UO:0000185	-64.14	degree	UO	UO:0000185	Layout of remote camera network	Cameras	506	T08:00Z/T11:00Z; T13:00Z/T21:00Z hourly	PETEc2013	Petermann Island, Antarctic Peninsula	2012-12-03T16:00Z/2013-01-11T14:00Z	Pygoscelis adeliae
PETEc	Pygoscelis adeliae	NCBITAXON	NCBITaxon:9238	Petermann Island	GAZ	GAZ:00014091	-65.17	degree	UO	UO:0000185	-64.14	degree	UO	UO:0000185	Layout of remote camera network	Cameras	10732	T07:00Z/T21:30Z half hourly	PETEc2014	Petermann Island, Antarctic Peninsula	2013-01-11T14:30Z/2014-01-04T10:00Z	Pygoscelis adeliae
PETEd	Pygoscelis adeliae	NCBITAXON	NCBITaxon:9238	Petermann Island	GAZ	GAZ:00014091	-65.17	degree	UO	UO:0000185	-64.14	degree	UO	UO:0000185	Layout of remote camera network	Cameras	10732	T07:00Z/T21:30Z half hourly	PETEd2013	Petermann Island, Antarctic Peninsula	2013-01-11T14:30Z/2014-01-04T10:00Z	Pygoscelis adeliae
PETEe	Pygoscelis papua	NCBITAXON	NCBITaxon:30457	Petermann Island	GAZ	GAZ:00014091	-65.17	degree	UO	UO:0000185	-64.14	degree	UO	UO:0000185	Layout of remote camera network	Cameras	3874	T09:00Z/T18:00Z hourly	PETEe2013	Petermann Island, Antarctic Peninsula	2012-12-12T16:00Z/2014-01-04T09:00Z	Pygoscelis papua
PETEf	Pygoscelis adeliae	NCBITAXON	NCBITaxon:9238	Petermann Island	GAZ	GAZ:00014091	-65.17	degree	UO	UO:0000185	-64.14	degree	UO	UO:0000185	Layout of remote camera network	Cameras	8271	T01:00Z/T11:00Z; T13:00Z/T23:00Z hourly	PETEf2014a_adeliae	Petermann Island, Antarctic Peninsula	2012-12-24T13:00Z/2014-01-04T10:00Z	Pygoscelis adeliae
PETEf	Pygoscelis papua	NCBITAXON	NCBITaxon:30457	Petermann Island	GAZ	GAZ:00014091	-65.17	degree	UO	UO:0000185	-64.14	degree	UO	UO:0000185	Layout of remote camera network	Cameras	8271	T01:00Z/T11:00Z; T13:00Z/T23:00Z hourly	PETEf2014a_papua	Petermann Island, Antarctic Peninsula	2012-12-24T13:00Z/2014-01-04T10:00Z	Pygoscelis papua
SPIGa	Pygoscelis antarcticus	NCBITAXON	http://purl.bioontology.org/ontology/NCBITAXON/79643	Danco Coast	GAZ	GAZ:00050830	-64.63	degree	UO	UO:0000185	-62.57	degree	UO	UO:0000185	Layout of remote camera network	Cameras	390	T07:00Z/T21:00Z hourly	SPIGa2012a	Spigot Peak, Orne Harbour, Antarctic Peninsula	2012-11-25T17:00Z/2012-12-21T16:00Z	Pygoscelis antarcticus
SPIGa	Pygoscelis antarcticus	NCBITAXON	http://purl.bioontology.org/ontology/NCBITAXON/79643	Danco Coast	GAZ	GAZ:00050830	-64.63	degree	UO	UO:0000185	-62.57	degree	UO	UO:0000185	Layout of remote camera network	Cameras	5221	T07:00Z/T21:00Z hourly	SPIGa2013b	Spigot Peak, Orne Harbour, Antarctic Peninsula	2013-01-09T15:00Z/2013-12-23T15:00	Pygoscelis antarcticus
SPIGa	Pygoscelis antarcticus	NCBITAXON	http://purl.bioontology.org/ontology/NCBITAXON/79643	Danco Coast	GAZ	GAZ:00050830	-64.63	degree	UO	UO:0000185	-62.57	degree	UO	UO:0000185	Layout of remote camera network	Cameras	410	T07:00Z/T20:00Z hourly	SPIGa2014	Spigot Peak, Orne Harbour, Antarctic Peninsula	2013-12-23T16:00Z/2014-01-21T20:00Z	Pygoscelis antarcticus
