# Supplementary material for: Time-lapse imagery and volunteer classifications from the Zooniverse Penguin Watch project
Source: Sci Data. 2018 Jun 26;5:180124. doi: 10.1038/sdata.2018.124 (PMC6018656; doi:10.1038/sdata.2018.124)
Supplement: Supplementary file 1 [file sdata2018124-isa1.zip › a_assay_Jones.txt]

Sample Name	Protocol REF	Assay Name	Raw Data File	Comment[Data Repository]	Comment[Data Record Accession]	Comment[Data Record URI]	Protocol REF	Derived Data File	Comment[Data Repository]	Comment[Data Record Accession]	Comment[Data Record URI]	Factor Value[camera location]	Factor Value[temporal range]	Factor Value[species]
DAMOa2014a	Image Annotation	DAMOa2014a	Raw_images_DAMO_to_MAIV.zip	Dryad Digital Repository	doi:10.5061/dryad.vv36g	https://doi.org/10.5061/dryad.vv36g	Clustering Algorithm	Consensus_clicks.zip/DAMOa2014a_concl.csv	Dryad Digital Repository	doi:10.5061/dryad.vv36g	https://doi.org/10.5061/dryad.vv36g	Damoy Point, Weincke Island, Antarctic Peninsula	2013-12-26T13:00Z/2014-01-22T14:00Z	Pygoscelis papua
GEORa2013	Image Annotation	GEORa2013a	Raw_images_DAMO_to_MAIV.zip	Dryad Digital Repository	doi:10.5061/dryad.vv36g	https://doi.org/10.5061/dryad.vv36g	Clustering Algorithm	Consensus_clicks.zip/GEORa2013a_concl.csv	Dryad Digital Repository	doi:10.5061/dryad.vv36g	https://doi.org/10.5061/dryad.vv36g	Georges Point, Rongé Island on the Errera Channel, Antarctic Peninsula	2012-12-22T10:00Z/2013-01-09T19:00Z	Pygoscelis papua
GEORa2013	Image Annotation	GEORa2013b	Raw_images_DAMO_to_MAIV.zip	Dryad Digital Repository	doi:10.5061/dryad.vv36g	https://doi.org/10.5061/dryad.vv36g	Clustering Algorithm	Consensus_clicks.zip/GEORa2013b_concl.csv	Dryad Digital Repository	doi:10.5061/dryad.vv36g	https://doi.org/10.5061/dryad.vv36g	Georges Point, Rongé Island on the Errera Channel, Antarctic Peninsula	2013-01-10T08:00Z/2013-12-24T08:00Z	Pygoscelis papua
HALFb2013a	Image Annotation	HALFb2013a	Raw_images_DAMO_to_MAIV.zip	Dryad Digital Repository	doi:10.5061/dryad.vv36g	https://doi.org/10.5061/dryad.vv36g	Clustering Algorithm	Consensus_clicks.zip/HALFb2013a_concl.csv	Dryad Digital Repository	doi:10.5061/dryad.vv36g	https://doi.org/10.5061/dryad.vv36g	Half Moon Island, South Shetland Islands	2012-12-15T17:00Z/2013-01-08T10:00Z	Pygoscelis antarcticus
HALFc2013a	Image Annotation	HALFc2013a	Raw_images_DAMO_to_MAIV.zip	Dryad Digital Repository	doi:10.5061/dryad.vv36g	https://doi.org/10.5061/dryad.vv36g	Clustering Algorithm	Consensus_clicks.zip/HALFc2013a_concl.csv	Dryad Digital Repository	doi:10.5061/dryad.vv36g	https://doi.org/10.5061/dryad.vv36g	Half Moon Island, South Shetland Islands	2012-12-21T17:00Z/2013-01-09T14:00Z	Pygoscelis antarcticus
LOCKb2013	Image Annotation	LOCKb2013a	Raw_images_DAMO_to_MAIV.zip	Dryad Digital Repository	doi:10.5061/dryad.vv36g	https://doi.org/10.5061/dryad.vv36g	Clustering Algorithm	Consensus_clicks.zip/LOCKb2013a_concl.csv	Dryad Digital Repository	doi:10.5061/dryad.vv36g	https://doi.org/10.5061/dryad.vv36g	Port Lockroy, Wiencke Island, Antarctic Peninsula	2012-12-13T11:00T/2012-12-23T15:00Z	Pygoscelis papua
LOCKb2013	Image Annotation	LOCKb2013b	Raw_images_DAMO_to_MAIV.zip	Dryad Digital Repository	doi:10.5061/dryad.vv36g	https://doi.org/10.5061/dryad.vv36g	Clustering Algorithm	Consensus_clicks.zip/LOCKb2013b_concl.csv	Dryad Digital Repository	doi:10.5061/dryad.vv36g	https://doi.org/10.5061/dryad.vv36g	Port Lockroy, Wiencke Island, Antarctic Peninsula	2012-12-23T16:00T/2013-05-31T16:00Z	Pygoscelis papua
MAIVb2012a	Image Annotation	MAIVb2012a	Raw_images_DAMO_to_MAIV.zip	Dryad Digital Repository	doi:10.5061/dryad.vv36g	https://doi.org/10.5061/dryad.vv36g	Clustering Algorithm	Consensus_clicks.zip/MAIVb2012a_concl.csv	Dryad Digital Repository	doi:10.5061/dryad.vv36g	https://doi.org/10.5061/dryad.vv36g	Maiviken, South Georgia	2012-10-13T09:00Z/2013-01-03T13:00Z	Pygoscelis papua
MAIVb2013a	Image Annotation	MAIVb2013a	Raw_images_DAMO_to_MAIV.zip	Dryad Digital Repository	doi:10.5061/dryad.vv36g	https://doi.org/10.5061/dryad.vv36g	Clustering Algorithm	Consensus_clicks.zip/MAIVb2013a_concl.csv	Dryad Digital Repository	doi:10.5061/dryad.vv36g	https://doi.org/10.5061/dryad.vv36g	Maiviken, South Georgia	2013-01-03T14:00Z/2013-10-28T17:00Z	Pygoscelis papua
MAIVb2013c	Image Annotation	MAIVb2013c	Raw_images_DAMO_to_MAIV.zip	Dryad Digital Repository	doi:10.5061/dryad.vv36g	https://doi.org/10.5061/dryad.vv36g	Clustering Algorithm	Consensus_clicks.zip/MAIVb2013c_concl.csv	Dryad Digital Repository	doi:10.5061/dryad.vv36g	https://doi.org/10.5061/dryad.vv36g	Maiviken, South Georgia	2013-10-29T08:00Z/2013-11-08T14:00Z	Pygoscelis papua
MAIVc2013	Image Annotation	MAIVc2013	Raw_images_DAMO_to_MAIV.zip	Dryad Digital Repository	doi:10.5061/dryad.vv36g	https://doi.org/10.5061/dryad.vv36g	Clustering Algorithm	Consensus_clicks.zip/MAIVc2013_concl.csv	Dryad Digital Repository	doi:10.5061/dryad.vv36g	https://doi.org/10.5061/dryad.vv36g	Maiviken, South Georgia	2012-10-15T09:00Z/2013-11-08T13:00Z	Pygoscelis papua
NEKOa2012a	Image Annotation	NEKOa2012a	Raw_images_NEKO.zip	Dryad Digital Repository	doi:10.5061/dryad.vv36g	https://doi.org/10.5061/dryad.vv36g	Clustering Algorithm	Consensus_clicks.zip/NEKOa2012a_concl.csv	Dryad Digital Repository	doi:10.5061/dryad.vv36g	https://doi.org/10.5061/dryad.vv36g	Neko Harbour, Andvord Bay, Antarctic Peninsula	2012-03-03T10:00Z/2012-11-25T15:00Z	Pygoscelis papua
NEKOa2013	Image Annotation	NEKOa2013a	Raw_images_NEKO.zip	Dryad Digital Repository	doi:10.5061/dryad.vv36g	https://doi.org/10.5061/dryad.vv36g	Clustering Algorithm	Consensus_clicks.zip/NEKOa2013a_concl.csv	Dryad Digital Repository	doi:10.5061/dryad.vv36g	https://doi.org/10.5061/dryad.vv36g	Neko Harbour, Andvord Bay, Antarctic Peninsula	2012-11-26T10:00Z/2012-12-04T15:00Z	Pygoscelis papua
NEKOa2013	Image Annotation	NEKOa2013b	Raw_images_NEKO.zip	Dryad Digital Repository	doi:10.5061/dryad.vv36g	https://doi.org/10.5061/dryad.vv36g	Clustering Algorithm	Consensus_clicks.zip/NEKOa2013b_concl.csv	Dryad Digital Repository	doi:10.5061/dryad.vv36g	https://doi.org/10.5061/dryad.vv36g	Neko Harbour, Andvord Bay, Antarctic Peninsula	2012-12-04T16:00Z/2013-11-19T10:00Z	Pygoscelis papua
NEKOa2013	Image Annotation	NEKOa2013c	Raw_images_NEKO.zip	Dryad Digital Repository	doi:10.5061/dryad.vv36g	https://doi.org/10.5061/dryad.vv36g	Clustering Algorithm	Consensus_clicks.zip/NEKOa2013c_concl.csv	Dryad Digital Repository	doi:10.5061/dryad.vv36g	https://doi.org/10.5061/dryad.vv36g	Neko Harbour, Andvord Bay, Antarctic Peninsula	2013-11-19T11:00Z/2013-12-25T15:00Z	Pygoscelis papua
NEKOa2014a	Image Annotation	NEKOa2014a	Raw_images_NEKO.zip	Dryad Digital Repository	doi:10.5061/dryad.vv36g	https://doi.org/10.5061/dryad.vv36g	Clustering Algorithm	Consensus_clicks.zip/NEKOa2014a_concl.csv	Dryad Digital Repository	doi:10.5061/dryad.vv36g	https://doi.org/10.5061/dryad.vv36g	Neko Harbour, Andvord Bay, Antarctic Peninsula	2013-12-25T16:00Z/2014-01-13T07:00Z	Pygoscelis papua
NEKOb2013	Image Annotation	NEKOb2013	Raw_images_NEKO.zip	Dryad Digital Repository	doi:10.5061/dryad.vv36g	https://doi.org/10.5061/dryad.vv36g	Clustering Algorithm	Consensus_clicks.zip/NEKOb2013_concl.csv	Dryad Digital Repository	doi:10.5061/dryad.vv36g	https://doi.org/10.5061/dryad.vv36g	Neko Harbour, Andvord Bay, Antarctic Peninsula	2012-03-02T16:00Z/2012-11-26T08:00Z	Pygoscelis papua
NEKOc2013	Image Annotation	NEKOc2013a	Raw_images_NEKO.zip	Dryad Digital Repository	doi:10.5061/dryad.vv36g	https://doi.org/10.5061/dryad.vv36g	Clustering Algorithm	Consensus_clicks.zip/NEKOc2013a_concl.csv	Dryad Digital Repository	doi:10.5061/dryad.vv36g	https://doi.org/10.5061/dryad.vv36g	Neko Harbour, Andvord Bay, Antarctic Peninsula	2012-12-14T16:00Z/2012-12-14T17:00Z	Pygoscelis papua
NEKOc2013	Image Annotation	NEKOc2013b	Raw_images_NEKO.zip	Dryad Digital Repository	doi:10.5061/dryad.vv36g	https://doi.org/10.5061/dryad.vv36g	Clustering Algorithm	Consensus_clicks.zip/NEKOc2013b_concl.csv	Dryad Digital Repository	doi:10.5061/dryad.vv36g	https://doi.org/10.5061/dryad.vv36g	Neko Harbour, Andvord Bay, Antarctic Peninsula	2012-12-14T18:00Z/2012-12-22T15:00Z	Pygoscelis papua
NEKOc2013	Image Annotation	NEKOc2013c	Raw_images_NEKO.zip	Dryad Digital Repository	doi:10.5061/dryad.vv36g	https://doi.org/10.5061/dryad.vv36g	Clustering Algorithm	Consensus_clicks.zip/NEKOc2013c_concl.csv	Dryad Digital Repository	doi:10.5061/dryad.vv36g	https://doi.org/10.5061/dryad.vv36g	Neko Harbour, Andvord Bay, Antarctic Peninsula	2012-12-22T16:00Z/2013-11-19T10:00Z	Pygoscelis papua
NEKOc2014b	Image Annotation	NEKOc2014b	Raw_images_NEKO.zip	Dryad Digital Repository	doi:10.5061/dryad.vv36g	https://doi.org/10.5061/dryad.vv36g	Clustering Algorithm	Consensus_clicks.zip/NEKOc2014b_concl.csv	Dryad Digital Repository	doi:10.5061/dryad.vv36g	https://doi.org/10.5061/dryad.vv36g	Neko Harbour, Andvord Bay, Antarctic Peninsula	2013-12-25T16:00Z/2014-01-13T07:00Z	Pygoscelis papua
PETEc2013	Image Annotation	PETEc2013a	Raw_images_PETE.1.zip	Dryad Digital Repository	doi:10.5061/dryad.vv36g	https://doi.org/10.5061/dryad.vv36g	Clustering Algorithm	Consensus_clicks.zip/PETEc2013a_concl.csv	Dryad Digital Repository	doi:10.5061/dryad.vv36g	https://doi.org/10.5061/dryad.vv36g	Petermann Island, Antarctic Peninsula	2012-12-03T16:00Z/2012-12-24T09:00Z	Pygoscelis adeliae
PETEc2013	Image Annotation	PETEc2013b	Raw_images_PETE.1.zip	Dryad Digital Repository	doi:10.5061/dryad.vv36g	https://doi.org/10.5061/dryad.vv36g	Clustering Algorithm	Consensus_clicks.zip/PETEc2013b_concl.csv	Dryad Digital Repository	doi:10.5061/dryad.vv36g	https://doi.org/10.5061/dryad.vv36g	Petermann Island, Antarctic Peninsula	2012-12-24T10:00Z/2013-01-11T14:00Z	Pygoscelis adeliae
PETEc2014	Image Annotation	PETEc2014a	Raw_images_PETE.1.zip	Dryad Digital Repository	doi:10.5061/dryad.vv36g	https://doi.org/10.5061/dryad.vv36g	Clustering Algorithm	Consensus_clicks.zip/PETEc2014a_concl.csv	Dryad Digital Repository	doi:10.5061/dryad.vv36g	https://doi.org/10.5061/dryad.vv36g	Petermann Island, Antarctic Peninsula	2013-01-11T14:30Z/2013-12-10T18:30Z	Pygoscelis adeliae
PETEc2014	Image Annotation	PETEc2014b	Raw_images_PETE.1.zip	Dryad Digital Repository	doi:10.5061/dryad.vv36g	https://doi.org/10.5061/dryad.vv36g	Clustering Algorithm	Consensus_clicks.zip/PETEc2014b_concl.csv	Dryad Digital Repository	doi:10.5061/dryad.vv36g	https://doi.org/10.5061/dryad.vv36g	Petermann Island, Antarctic Peninsula	2013-12-10T19:00Z/2014-01-04T10:00Z	Pygoscelis adeliae
PETEd2013	Image Annotation	PETEd2013a	Raw_images_PETE.2.zip	Dryad Digital Repository	doi:10.5061/dryad.vv36g	https://doi.org/10.5061/dryad.vv36g	Clustering Algorithm	Consensus_clicks.zip/PETEd2013a_concl.csv	Dryad Digital Repository	doi:10.5061/dryad.vv36g	https://doi.org/10.5061/dryad.vv36g	Petermann Island, Antarctic Peninsula	2013-01-11T14:30Z/2013-12-10T18:30Z	Pygoscelis adeliae
PETEd2013	Image Annotation	PETEd2013b	Raw_images_PETE.2.zip	Dryad Digital Repository	doi:10.5061/dryad.vv36g	https://doi.org/10.5061/dryad.vv36g	Clustering Algorithm	Consensus_clicks.zip/PETEd2013b_concl.csv	Dryad Digital Repository	doi:10.5061/dryad.vv36g	https://doi.org/10.5061/dryad.vv36g	Petermann Island, Antarctic Peninsula	2013-12-10T19.00Z/2014-01-04T10:00Z	Pygoscelis adeliae
PETEe2013	Image Annotation	PETEe2013a	Raw_images_PETE.2.zip	Dryad Digital Repository	doi:10.5061/dryad.vv36g	https://doi.org/10.5061/dryad.vv36g	Clustering Algorithm	Consensus_clicks.zip/PETEe2013a_concl.csv	Dryad Digital Repository	doi:10.5061/dryad.vv36g	https://doi.org/10.5061/dryad.vv36g	Petermann Island, Antarctic Peninsula	2012-12-12T16:00Z/2012-12-12T09:00Z	Pygoscelis papua
PETEe2013	Image Annotation	PETEe2013b	Raw_images_PETE.2.zip	Dryad Digital Repository	doi:10.5061/dryad.vv36g	https://doi.org/10.5061/dryad.vv36g	Clustering Algorithm	Consensus_clicks.zip/PETEe2013b_concl.csv	Dryad Digital Repository	doi:10.5061/dryad.vv36g	https://doi.org/10.5061/dryad.vv36g	Petermann Island, Antarctic Peninsula	2012-12-24T10:00Z/2014-01-04T09:00Z	Pygoscelis papua
PETEf2014a_adeliae	Image Annotation	PETEf2014a	Raw_images_PETE.2.zip	Dryad Digital Repository	doi:10.5061/dryad.vv36g	https://doi.org/10.5061/dryad.vv36g	Clustering Algorithm	Consensus_clicks.zip/PETEf2014a_concl.csv	Dryad Digital Repository	doi:10.5061/dryad.vv36g	https://doi.org/10.5061/dryad.vv36g	Petermann Island, Antarctic Peninsula	2012-12-24T13:00Z/2014-01-04T10:00Z	Pygoscelis adeliae
PETEf2014a_papua	Image Annotation	PETEf2014a	Raw_images_PETE.2.zip	Dryad Digital Repository	doi:10.5061/dryad.vv36g	https://doi.org/10.5061/dryad.vv36g	Clustering Algorithm	Consensus_clicks.zip/PETEf2014a_concl.csv	Dryad Digital Repository	doi:10.5061/dryad.vv36g	https://doi.org/10.5061/dryad.vv36g	Petermann Island, Antarctic Peninsula	2012-12-24T13:00Z/2014-01-04T10:00Z	Pygoscelis papua
SPIGa2012a	Image Annotation	SPIGa2012a	Raw_images_SPIG.zip	Dryad Digital Repository	doi:10.5061/dryad.vv36g	https://doi.org/10.5061/dryad.vv36g	Clustering Algorithm	Consensus_clicks.zip/SPIGa2012a_concl.csv	Dryad Digital Repository	doi:10.5061/dryad.vv36g	https://doi.org/10.5061/dryad.vv36g	Spigot Peak, Orne Harbour, Antarctic Peninsula	2012-11-25T17:00Z/2012-12-21T16:00Z	Pygoscelis antarcticus
SPIGa2013b	Image Annotation	SPIGa2013b	Raw_images_SPIG.zip	Dryad Digital Repository	doi:10.5061/dryad.vv36g	https://doi.org/10.5061/dryad.vv36g	Clustering Algorithm	Consensus_clicks.zip/SPIGa2013b_concl.csv	Dryad Digital Repository	doi:10.5061/dryad.vv36g	https://doi.org/10.5061/dryad.vv36g	Spigot Peak, Orne Harbour, Antarctic Peninsula	2013-01-09T15:00Z/2013-12-23T15:00	Pygoscelis antarcticus
SPIGa2014	Image Annotation	SPIGa2014a	Raw_images_SPIG.zip	Dryad Digital Repository	doi:10.5061/dryad.vv36g	https://doi.org/10.5061/dryad.vv36g	Clustering Algorithm	Consensus_clicks.zip/SPIGa2014a_concl.csv	Dryad Digital Repository	doi:10.5061/dryad.vv36g	https://doi.org/10.5061/dryad.vv36g	Spigot Peak, Orne Harbour, Antarctic Peninsula	2013-12-23T16:00Z/2014-01-10T10:00Z	Pygoscelis antarcticus
SPIGa2014	Image Annotation	SPIGa2014b	Raw_images_SPIG.zip	Dryad Digital Repository	doi:10.5061/dryad.vv36g	https://doi.org/10.5061/dryad.vv36g	Clustering Algorithm	Consensus_clicks.zip/SPIGa2014b_concl.csv	Dryad Digital Repository	doi:10.5061/dryad.vv36g	https://doi.org/10.5061/dryad.vv36g	Spigot Peak, Orne Harbour, Antarctic Peninsula	2014-01-10T12:00Z/2014-01-21T20:00Z	Pygoscelis antarcticus
